# Supplementary material for: Association of Vitamin D Prescribing and Clinical Outcomes in Adults Hospitalized with COVID-19
Source: Nutrients. 2022 Jul 26;14(15):3073. doi: 10.3390/nu14153073 (PMC9332080; doi:10.3390/nu14153073)
Supplement: Supplementary file 1 [file nutrients-14-03073-s001.zip]

Archive with 1 entries (1 files):
- nutrients-1806680-supplementary.pdf
